# Supplementary material for: Identification of Crucial Genes and Pathways in Human Arrhythmogenic Right Ventricular Cardiomyopathy by Coexpression Analysis
Source: Front Physiol. 2018 Dec 6;9:1778. doi: 10.3389/fphys.2018.01778 (PMC6291487; doi:10.3389/fphys.2018.01778)
Supplement: TABLE S1 — 619 DEGs in ARVC tissues. [file Table_1.XLSX]

## Sheet: DEGs
Genes	logFC	AveExpr	t	P.Value
PIK3R1	2.07239	9.86727	9.38473	1.6742e-09
FOXO3B	1.33307	7.45445	8.38341	1.36477e-08
CPEB4	1.22978	9.3007	8.21637	1.96186e-08
TSC22D3	1.69474	8.32086	8.18976	2.07932e-08
SCN2B	1.33837	5.56772	8.14527	2.29211e-08
MAMDC2	1.48523	7.67179	7.94677	3.55173e-08
IGFBP3	1.28804	9.57589	7.83848	4.52034e-08
NAP1L3	2.60733	6.48618	7.80739	4.8457e-08
RBM20	1.00987	10.0063	7.73811	5.66033e-08
OMD	1.67887	6.95808	7.6387	7.08183e-08
MIR100HG	1.25771	7.36044	7.21367	1.87306e-07
CCNG2	1.26146	6.47253	7.17885	2.03052e-07
LIFR	1.40184	7.72844	6.8894	3.99609e-07
FOXO3	1.06414	9.24799	6.77025	5.29654e-07
BMP2	1.16712	5.81234	6.75159	5.53634e-07
FAM161A	1.28824	4.26888	6.71683	6.01303e-07
LOC101928877	2.0722	3.20097	6.699	6.27373e-07
DDIT4	1.71699	9.23268	6.51357	9.77525e-07
C10orf71-AS1	1.35092	6.61653	6.42756	1.20244e-06
FIBIN	1.34851	7.6742	6.31754	1.56908e-06
EXOG	1.0081	6.539	6.14179	2.40704e-06
MTURN	1.25122	6.0741	6.11605	2.56343e-06
RGCC	1.40966	8.69557	5.97389	3.63375e-06
PRELP	1.29644	7.90513	5.94984	3.8555e-06
ARRDC2	1.5292	6.99421	5.94076	3.94266e-06
PDE7A	1.02998	7.78522	5.91742	4.17629e-06
FRZB	1.18522	6.07616	5.90565	4.29937e-06
USP53	1.08144	7.92987	5.84285	5.02122e-06
RNF125	1.16813	6.4181	5.57345	9.81112e-06
GABRB1	1.08033	5.10384	5.55433	1.02912e-05
RAB11FIP1	1.00163	7.07225	5.51274	1.14193e-05
JAK2	1.07273	7.15965	5.33067	1.80334e-05
SLC16A9	1.6757	5.20307	5.26779	2.11273e-05
TMEM71	1.20549	7.4649	5.24995	2.20988e-05
MUM1L1	1.03629	8.08314	5.22187	2.37204e-05
GLT8D2	1.05856	7.73882	5.16426	2.74339e-05
SLC2A12	1.42595	6.6965	5.13079	2.98555e-05
FAM69C	2.0474	5.75134	5.0936	3.27991e-05
C1QTNF7	1.10994	4.67861	5.0794	3.39996e-05
ABAT	1.15675	7.74613	5.04726	3.68812e-05
RASD1	1.27056	8.66351	5.04459	3.71312e-05
PARM1	1.14257	8.45989	5.00035	4.15344e-05
P2RY13	1.99333	4.22304	4.9373	4.87341e-05
LOC102723722	1.93227	4.03853	4.93211	4.93805e-05
LPP-AS2	1.43	5.42236	4.91468	5.16136e-05
LOC152048	1.27005	5.4412	4.87591	5.69501e-05
ENAM	1.18656	5.13265	4.82754	6.43936e-05
CXCR4	1.13795	5.94565	4.82551	6.47263e-05
CYP4B1	1.92986	7.95696	4.81515	6.64525e-05
KRTAP4-7	1.8833	2.38936	4.79869	6.92906e-05
ZNF208	1.695	5.88617	4.78011	7.26406e-05
LOC101930071	1.80733	4.59767	4.77373	7.38289e-05
FGFBP3	1.12424	4.50634	4.71751	8.51728e-05
PHLDA1	1.38735	6.74333	4.65223	0.000100555
HIST1H2AK	1.00399	5.00646	4.6378	0.000104313
LTBP2	1.47045	8.06601	4.63089	0.000106164
UPK3B	1.48812	3.54659	4.62268	0.000108405
BMP4	1.94232	4.04658	4.53755	0.00013462
COL8A1	1.11892	6.61821	4.52616	0.000138578
LOC102724951	1.3003	6.83004	4.50181	0.000147434
ACE2	1.20874	7.17217	4.48616	0.000153425
A2M-AS1	1.14089	6.54695	4.4841	0.000154229
MAP2	1.01238	5.71618	4.44051	0.00017232
TNNT1	1.10296	7.29658	4.43045	0.000176786
CYP46A1	1.04594	6.12916	4.40336	0.000189396
LOC100507557	1.13273	5.60253	4.38006	0.000200954
CTGF	1.93133	8.66436	4.37466	0.000203732
LOC101927143	1.52258	4.63792	4.36445	0.000209092
HIF3A	1.02595	6.00741	4.33492	0.000225391
VNN1	1.33374	3.87135	4.32494	0.000231182
FKBP5	1.44779	10.3657	4.30918	0.000240634
COPS7B	1.07488	4.46697	4.30117	0.000245577
THAP3	1.05622	4.27113	4.25907	0.000273304
RASL11B	1.63066	5.58335	4.20151	0.000316301
ENPP7	1.47574	3.2058	4.18084	0.000333333
LNX1	1.00872	6.79874	4.15083	0.000359692
HOGA1	1.21238	7.3538	4.11191	0.000396983
KLF8	1.26697	3.62351	4.10017	0.000408972
IQUB	1.23975	3.62678	4.08643	0.000423449
ABCG2	1.58844	5.52458	4.06539	0.00044662
ALDH1L1-AS2	1.02522	5.77371	4.05969	0.000453109
EXOC3-AS1	1.17956	4.41749	4.05471	0.000458853
ACSM3	1.41427	3.84721	4.04669	0.000468251
OGDHL	2.05548	3.96913	4.03782	0.000478885
GADD45G	1.15757	6.4856	4.03213	0.000485824
ZBTB16	1.32923	9.45674	3.99338	0.000535821
ZNF189	1.06548	9.18017	3.96945	0.000569193
SLC26A9	1.23516	7.18198	3.89712	0.000683096
ADM	1.28615	7.64567	3.89697	0.000683351
SFRP4	1.11292	5.44869	3.89423	0.000688085
KRTAP4-4	1.63604	3.17891	3.83441	0.000799852
ARRDC3	1.00157	7.1884	3.78826	0.000898141
GAS5-AS1	1.08875	4.01772	3.7879	0.000898953
EMILIN3	1.01641	6.51399	3.77417	0.000930455
NPPA	2.3631	9.83384	3.7704	0.0009393
LENG9	1.36745	4.44924	3.75209	0.00098342
HPR	1.04392	8.38368	3.74864	0.000991942
CDHR1	1.1141	3.20337	3.74715	0.000995653
LOC400692	1.78694	3.53152	3.72927	0.00104125
GPR82	1.21046	3.35282	3.72883	0.0010424
LOC102724788	1.2186	5.95067	3.72133	0.00106214
DDC	1.19671	3.01895	3.71531	0.00107824
LRRC17	1.35476	6.07298	3.71476	0.00107975
FAM212B-AS1	1.76139	4.85376	3.71038	0.00109163
CALR3	1.63529	2.84299	3.6461	0.00128171
H2AFB1	1.1063	3.64908	3.64225	0.00129408
INSL4	1.38758	3.96308	3.63029	0.00133323
IP6K3	1.23055	8.3232	3.61523	0.00138416
TAAR8	1.67254	4.11854	3.60106	0.00143385
LOC100507443	1.15125	3.70115	3.58298	0.00149979
C9orf62	1.44429	3.03248	3.58292	0.0015
STAM-AS1	1.25108	2.73791	3.56581	0.00156513
ANKRD1	1.41116	8.75498	3.56333	0.00157481
SLC5A11	1.14203	3.35147	3.55717	0.00159909
LINC01428	1.30566	2.87616	3.52828	0.00171783
CSF2	1.11503	4.28905	3.49508	0.00186497
LOC101926943	1.00729	4.15343	3.46577	0.00200504
NCF1C	1.50013	3.21332	3.46211	0.00202322
GRASP	1.34748	5.69216	3.43322	0.00217262
LRFN1	1.11231	3.95258	3.4286	0.00219746
HBA2	2.2654	10.4791	3.42783	0.0022016
LOC101927824	1.27541	4.378	3.42703	0.00220598
APOA1	1.65562	6.87405	3.39986	0.00235846
BCDIN3D-AS1	1.05791	4.28989	3.39903	0.00236325
HBB	2.16766	10.1932	3.37443	0.00251043
GRIK4	1.21492	3.6737	3.36246	0.00258523
LOC101929047	1.06115	3.81722	3.36082	0.00259564
NPPB	3.25993	8.89712	3.34904	0.00267167
MFAP4	1.3881	6.57074	3.34649	0.00268841
NEU4	1.11021	4.94949	3.31905	0.00287504
ERICH3-AS1	1.20153	2.5703	3.29021	0.00308474
ZNF137P	1.09985	4.61085	3.28848	0.00309784
LOC100506922	1.36173	5.14338	3.27197	0.00322497
GAS2L2	1.34055	3.5561	3.26569	0.00327468
C11orf65	1.42112	2.62221	3.25698	0.00334482
FBXW8	1.34423	3.79925	3.25615	0.00335159
BANCR	2.36888	7.31686	3.2487	0.00341279
LOC101559451	1.65606	3.27603	3.22517	0.0036135
RNF217-AS1	1.22895	2.78985	3.21034	0.00374575
LOC101929694	1.00614	4.34035	3.21021	0.00374698
SERPINB9P1	1.29816	4.42826	3.20542	0.0037907
DIO3OS	1.08102	3.56391	3.20422	0.00380176
SSC5D	1.23559	5.7498	3.19434	0.00389379
ASTN1	1.12045	3.76677	3.18484	0.00398421
MRGPRX4	1.03259	3.86489	3.18334	0.00399868
ASPN	1.06233	9.02984	3.16958	0.00413392
FAM201A	1.2533	2.61646	3.15577	0.00427398
ABHD17C	1.22435	5.20108	3.14921	0.0043421
ADIG	1.10263	3.53635	3.14181	0.00442026
FNDC1	1.36423	6.17549	3.13031	0.00454428
C9orf163	1.01032	4.9095	3.11858	0.00467435
APCS	1.32175	4.9415	3.09672	0.00492622
TRPM2-AS	1.28188	3.06719	3.09375	0.00496144
VAC14-AS1	1.23322	3.39149	3.07984	0.00512963
FAM132A	1.1169	5.13686	3.0654	0.00531001
CXCR2	1.10308	4.40738	3.05737	0.00541295
LOC101928100	1.23591	3.65441	3.05661	0.00542276
PTGDR2	1.01928	4.92502	3.03873	0.00565922
LINC00893	1.21631	3.79201	3.03723	0.00567947
TEX101	1.1145	3.74902	3.02408	0.0058604
LINC01492	1.51957	2.18725	3.02373	0.00586516
NCKAP5	1.49862	3.76114	3.01818	0.00594331
LOC105370832	1.28792	2.17646	3.00797	0.00608934
CCDC184	1.03363	3.56381	3.00595	0.00611863
LOC283861	1.17794	4.79234	3.00236	0.00617111
LOC101927526	1.24151	2.65768	2.98536	0.00642539
SLC2A4	1.19119	5.33011	2.97635	0.00656401
LOC105379499	1.34772	4.6181	2.96177	0.00679473
LOC107985971	1.29151	4.36569	2.94653	0.00704406
C10orf71	1.00303	7.7076	2.93655	0.00721193
ANKZF1	1.18695	5.20645	2.93192	0.0072911
LOC101927766	1.4156	3.97468	2.91896	0.00751727
LINC00889	1.17973	2.54869	2.91434	0.00759952
TIMP4	1.25108	7.9852	2.9138	0.00760933
C7orf61	1.10187	4.75647	2.90111	0.00783974
VRTN	1.0127	3.67646	2.89056	0.00803664
C5orf46	1.34373	6.48552	2.88595	0.00812396
HIST1H3B	1.4649	2.956	2.87467	0.00834165
SYT8	1.25022	3.56362	2.87101	0.0084135
TMEM27	1.04076	5.00429	2.86249	0.00858312
ST8SIA2	1.26513	4.25319	2.85555	0.00872351
LOC102723927	1.22074	2.51239	2.84799	0.00887911
SHISA3	1.13572	7.72893	2.83723	0.00910509
TMEM175	1.30289	5.23796	2.83218	0.00921294
DSC1	1.00125	6.08965	2.82383	0.00939394
ZNF501	1.20572	4.47592	2.82149	0.00944521
EFNB1	1.30445	4.47454	2.80692	0.00977101
USP2-AS1	1.22363	4.52745	2.79539	0.0100363
PCDH19	1.2106	4.27806	2.78158	0.0103629
WDR83	1.25943	4.60324	2.78068	0.0103844
LOC101930026	1.02348	5.64652	2.67832	0.0131431
LOC100506679	1.37477	3.52841	2.67627	0.013205
CCL3L3	1.21534	4.19776	2.67335	0.0132934
LOC100133131	1.19505	3.28845	2.66605	0.0135168
LINC00615	1.04441	2.464	2.66499	0.0135496
PALM3	1.03502	3.50728	2.66463	0.0135606
SHCBP1L	1.01426	3.68295	2.65139	0.0139763
SNORD116-21	1.12213	3.93899	2.64826	0.0140761
TAF1A-AS1	1.35263	3.54178	2.64216	0.0142729
PIWIL4	1.07661	3.86516	2.64142	0.0142969
PPFIA4	1.04284	4.54293	2.62939	0.014693
LOC101928317	1.39368	3.8814	2.62256	0.0149226
OR7A17	1.22804	2.69649	2.61722	0.0151043
P3H2	1.28104	3.84155	2.61574	0.0151551
C14orf132	1.05332	4.84313	2.61151	0.0153008
FAM95A	1.16769	2.42808	2.60795	0.0154247
SMNP	1.18716	3.50701	2.60594	0.0154952
FAM169B	1.17405	3.37676	2.59919	0.0157335
SLITRK4	1.00196	3.51535	2.59363	0.0159323
SCGN	1.28349	4.45242	2.5771	0.0165375
LOC105378732	1.06292	1.90073	2.57535	0.016603
NPAP1	1.25217	3.48719	2.56289	0.0170748
ALLC	1.17476	3.87069	2.55388	0.0174242
LOC105378311	1.09883	2.69154	2.55262	0.0174733
LINC00943	1.06025	4.3968	2.54618	0.0177275
NAALADL2	1.24467	2.58212	2.53678	0.0181049
KRTAP5-2	1.05672	3.33875	2.53401	0.0182177
LOC100132731	1.0408	2.71989	2.52908	0.0184194
NKG7	1.15613	3.18454	2.50663	0.0193661
FGF14-IT1	1.1172	2.7996	2.50227	0.0195552
TMEM132C	1.35959	4.95756	2.49718	0.0197779
LINC00163	1.02827	3.87158	2.47252	0.0208913
KCNS1	1.11866	4.76319	2.46863	0.0210722
LINC01619	1.11832	2.15563	2.46692	0.0211522
BBOX1	1.1782	2.83818	2.46636	0.0211783
LOC283922	1.06575	3.37785	2.46635	0.021179
DLGAP1-AS3	1.09912	3.29519	2.45327	0.0218003
TSPAN8	1.29402	3.63473	2.45135	0.0218933
FUT5	1.11068	5.85835	2.44828	0.022042
LOC101928917	1.19579	3.77623	2.44559	0.0221733
SEC14L1P1	1.14707	3.35812	2.44091	0.0224031
GLDC	1.07371	3.75835	2.43847	0.022524
LOC101928668	1.11792	3.59663	2.41726	0.0236
LOC100506123	1.12802	3.69729	2.40962	0.0239988
LOC101928510	1.1352	2.05305	2.40665	0.0241558
PPM1E	1.07874	4.07418	2.40543	0.0242201
ANKRD30B	1.00299	2.71389	2.39666	0.0246898
LOC101927018	1.0696	3.40186	2.39513	0.0247726
CHAF1B	1.10982	3.77115	2.39263	0.0249085
CFAP54	1.11949	3.03097	2.38203	0.0254921
SPINK5	1.17352	4.66483	2.37727	0.0257579
ZNF571-AS1	1.09035	3.28733	2.37354	0.0259686
TAS2R5	1.08251	3.41921	2.36632	0.0263797
LOC101930303	1.03962	4.53115	2.34303	0.0277485
MARC1	1.28523	4.54717	2.33314	0.0283493
LOC100996583	1.14979	3.4514	2.32021	0.0291523
LOC401585	1.04871	3.20702	2.31866	0.0292505
WASIR2	1.04189	3.18589	2.31845	0.0292633
CEP192	1.27937	6.09539	2.30216	0.0303084
LIPI	1.01641	2.77071	2.29079	0.0310586
CD1C	1.00811	3.79426	2.26135	0.0330785
DAPK1-IT1	1.0981	3.21349	2.24121	0.0345286
ZNF80	1.26632	2.52806	2.22029	0.0360954
LOC105370622	1.00798	3.51101	2.18828	0.0386188
MSTN	1.23184	1.97675	2.18667	0.0387495
COMP	1.07183	4.22191	2.18661	0.0387546
EPN2-AS1	1.02529	3.75154	2.18056	0.039251
RNF182	1.24082	2.70657	2.1509	0.0417655
LINC00167	1.01309	3.03092	2.13568	0.0431117
LOC101927391	1.12511	2.30939	2.11428	0.0450705
TNNI1	1.69317	5.73514	2.07203	0.0491736
CCDC144CP	1.08147	2.74394	2.07101	0.0492766
L3MBTL4-AS1	1.13658	3.08742	2.06978	0.0494009
CCL2	-5.65385	7.69584	-12.6868	3.91682e-12
CD14	-2.74501	7.80093	-11.324	4.11171e-11
SLCO5A1	-2.00399	6.99187	-10.8532	9.70627e-11
CCL11	-2.64445	6.81217	-10.3933	2.30223e-10
CCR1	-1.71324	6.01892	-9.77783	7.61114e-10
LDHA	-1.09748	12.0474	-9.36929	1.72754e-09
ADRB1	-1.49253	8.13083	-8.85321	5.01663e-09
S1PR3	-1.55531	7.93921	-8.77606	5.90089e-09
SEMA4B	-1.55944	6.89996	-8.60685	8.44815e-09
FCER1G	-1.57771	7.52686	-8.54177	9.70803e-09
KCNJ8	-1.00722	9.57154	-8.50133	1.05868e-08
PLAU	-1.85559	6.28011	-8.18149	2.11729e-08
FAM167B	-2.6742	4.95694	-8.08645	2.60834e-08
OSMR	-1.15842	7.49842	-7.92433	3.73325e-08
CDCA2	-1.57141	6.77171	-7.77895	5.16445e-08
PLSCR1	-1.16712	7.83958	-7.65271	6.86114e-08
FCGR1B	-2.91876	5.2017	-7.55264	8.60675e-08
IL18BP	-1.0406	5.1534	-7.48721	9.98896e-08
STAT3	-1.17877	9.35695	-7.26856	1.64977e-07
MIR8085	-1.69843	6.26398	-7.26204	1.6748e-07
B3GNT7	-1.27194	5.33097	-7.0396	2.80855e-07
PLA2G2A	-3.88514	8.90821	-6.91896	3.72731e-07
SERPINA3	-3.20848	7.86982	-6.91669	3.74726e-07
C11orf96	-1.80573	8.46768	-6.88802	4.00906e-07
MID1IP1	-1.45613	7.39176	-6.70821	6.13762e-07
IFI30	-1.40499	7.79979	-6.67359	6.66515e-07
ETNPPL	-2.62747	7.53253	-6.64586	7.12097e-07
CMPK2	-1.14985	7.91753	-6.61516	7.6627e-07
PLP2	-1.19012	9.01425	-6.58195	8.29658e-07
FPR1	-1.49714	5.77044	-6.56036	8.73703e-07
TM4SF1	-1.05549	9.03025	-6.32285	1.54899e-06
ADAMTS9	-1.55921	5.92117	-6.2111	2.03246e-06
UCP2	-1.05574	7.03299	-6.20845	2.04563e-06
SAT1	-1.01541	10.0265	-6.17644	2.21174e-06
RARRES1	-3.81805	6.45621	-6.17138	2.23922e-06
PNP	-1.47367	6.57515	-6.14417	2.39309e-06
NR4A1	-1.52529	6.26569	-6.14157	2.40831e-06
ATP1B3	-1.34633	7.70467	-6.1415	2.40873e-06
ADAP2	-1.01507	5.7102	-6.0936	2.70825e-06
CHAC2	-1.18345	6.1423	-6.00149	3.39517e-06
GAS2L3	-1.09105	4.7775	-5.78959	5.72918e-06
MICALL1	-1.19502	5.86537	-5.76105	6.14959e-06
LY96	-1.37802	7.15982	-5.75699	6.21185e-06
RDH10	-1.13044	6.18738	-5.75255	6.28066e-06
CDKN3	-1.23381	6.19042	-5.70195	7.12209e-06
PTGIS	-1.05571	7.31269	-5.66546	7.79919e-06
VMP1	-2.77065	5.36451	-5.66497	7.80868e-06
ABRA	-1.87123	8.91135	-5.65908	7.92422e-06
CTSC	-1.38712	6.75606	-5.65293	8.04639e-06
SELE	-2.74041	4.59467	-5.65093	8.08669e-06
MARCH11	-1.54105	5.94884	-5.62783	8.56588e-06
FCGR1CP	-2.75001	4.25192	-5.62172	8.69746e-06
ADAMTS1	-1.34182	8.13251	-5.59361	9.3295e-06
S100A9	-1.84695	6.67172	-5.54459	1.05448e-05
WFDC1	-1.90378	5.52361	-5.53083	1.0914e-05
C4B_2	-1.10922	7.45036	-5.48577	1.2217e-05
LOC285556	-4.38232	5.58682	-5.45405	1.3228e-05
SOCS3	-1.645	5.88148	-5.44834	1.34186e-05
RRAD	-1.87488	8.71059	-5.39575	1.53117e-05
EMP3	-1.04784	8.34868	-5.38217	1.58433e-05
LOC101926921	-1.04316	7.68223	-5.34817	1.72568e-05
KCNIP2	-1.61295	7.46777	-5.32281	1.83936e-05
ARL4A	-1.37173	6.80534	-5.2969	1.96333e-05
SMTNL2	-1.67051	6.03317	-5.28377	2.02933e-05
P2RY2	-1.95234	5.3132	-5.25824	2.16418e-05
UGCG	-1.08066	7.9812	-5.22369	2.36121e-05
ISG20	-1.70232	3.99371	-5.21701	2.40131e-05
FAM179A	-1.58763	7.54831	-5.21016	2.4432e-05
LDLR	-1.33468	5.59163	-5.16497	2.73847e-05
FCN3	-1.63741	8.24471	-5.12955	2.99488e-05
LRRN4CL	-1.32093	6.48097	-5.08048	3.3906e-05
ANGPT2	-1.35733	5.27693	-5.06224	3.55081e-05
NGFR	-1.90858	4.31934	-5.06026	3.56867e-05
RNASE2	-1.3557	5.41484	-5.03092	3.84392e-05
SLC22A4	-2.1262	5.34033	-5.03086	3.84452e-05
GBAP1	-1.28452	4.61774	-5.03039	3.8491e-05
TFPI2	-1.71777	4.11136	-5.0168	3.98388e-05
S100A11	-1.06741	8.86461	-5.00314	4.12423e-05
BATF3	-1.03509	5.75867	-4.96963	4.48984e-05
IL6	-2.37782	5.22562	-4.96899	4.49706e-05
APLNR	-1.35292	6.20361	-4.91558	5.14957e-05
NAMPT	-1.02282	9.53968	-4.90655	5.26893e-05
MOG	-1.43171	5.21315	-4.88578	5.55412e-05
F13A1	-1.62547	9.20489	-4.88208	5.60655e-05
AQP3	-1.21529	6.45469	-4.88087	5.62374e-05
ASRGL1	-1.4549	5.94916	-4.87945	5.64412e-05
JUNB	-1.44989	7.59554	-4.87042	5.77498e-05
CD248	-1.06218	7.11887	-4.82842	6.42504e-05
TIMP1	-1.32734	10.2778	-4.81063	6.72195e-05
NR4A2	-2.14792	5.16607	-4.76877	7.47646e-05
BHLHE40	-1.46143	7.49473	-4.74533	7.93547e-05
LOC100505501	-1.7177	3.07554	-4.71342	8.6063e-05
C5AR1	-1.39527	5.57481	-4.71225	8.63184e-05
PLK1	-1.43804	4.19886	-4.69299	9.06514e-05
IL4R	-1.3498	6.00986	-4.68357	9.28491e-05
PPAN-P2RY11	-1.14054	4.14105	-4.68239	9.31289e-05
CA14	-1.437	6.10417	-4.67638	9.45644e-05
SLC2A3	-1.15733	5.9228	-4.64267	0.000103031
LTF	-2.11672	4.16168	-4.63955	0.000103851
IGFBP4	-1.16979	8.45327	-4.63418	0.00010528
MRGPRF	-1.327	5.74982	-4.58931	0.00011801
GNA15	-1.58718	4.79434	-4.57877	0.000121218
NR4A3	-2.33948	6.33186	-4.57616	0.000122026
TNFAIP6	-1.29203	6.58006	-4.57147	0.00012349
CREM	-1.14395	7.71013	-4.55388	0.000129142
CXCL14	-1.81387	4.1237	-4.54691	0.000131453
FCGR2A	-1.19697	5.81398	-4.50115	0.000147682
RAMP3	-1.03771	7.28944	-4.47119	0.00015938
G0S2	-1.07617	8.76495	-4.43401	0.000175189
AIF1	-1.39145	6.02114	-4.41623	0.000183294
CD209	-1.16131	5.43041	-4.41541	0.000183679
LSAMP	-1.44789	4.04931	-4.41528	0.000183738
CCL19	-1.90594	4.69354	-4.41501	0.000183867
LIF	-1.41322	4.65088	-4.40171	0.000190191
CXCL10	-2.53645	4.78189	-4.38984	0.000196017
CR1L	-1.17655	3.23705	-4.3861	0.000197895
PTGIR	-1.22652	4.22957	-4.37631	0.000202881
AQP4	-1.83285	4.89095	-4.37582	0.000203132
HAS1	-2.02274	3.39203	-4.36992	0.000206203
THBS2	-1.22617	8.08756	-4.35807	0.000212513
SEMA3A	-1.02906	3.48481	-4.3536	0.00021494
CXCL2	-1.41965	6.16407	-4.33694	0.00022424
S100A8	-1.77795	7.50617	-4.32352	0.000232019
GFPT2	-1.25552	6.53709	-4.31953	0.000234386
LCP1	-1.04519	7.21759	-4.27634	0.000261573
TEAD4	-1.26261	5.09113	-4.27353	0.000263445
NRARP	-1.04079	6.52333	-4.27108	0.000265092
GPAT2	-1.0274	6.3809	-4.26961	0.000266085
C1orf105	-1.2959	7.85483	-4.26464	0.000269461
LOC101926951	-1.77681	4.26602	-4.24626	0.000282339
S100A3	-1.82496	4.24121	-4.23718	0.000288927
FAM43B	-1.78571	4.86092	-4.22335	0.000299249
C3	-1.16383	9.58682	-4.21438	0.000306136
NCF4	-1.06509	4.85984	-4.20441	0.000313982
CORO1A	-1.91581	4.30672	-4.18106	0.00033315
PRKCD	-1.25502	5.13548	-4.17462	0.000338633
ALDH1A3	-1.45323	4.75725	-4.13637	0.000373124
PLK2	-1.04516	7.93437	-4.13546	0.000373982
PDZD7	-1.13854	4.12716	-4.11655	0.000392348
LOC105370962	-1.46582	3.49145	-4.07777	0.000432835
TLR6	-1.23302	3.6836	-4.07035	0.000441042
CYP1B1	-1.36099	8.42095	-4.0165	0.000505408
SIK1	-1.37041	6.95466	-4.00736	0.000517224
MGST1	-1.29044	7.34016	-3.99368	0.000535406
LOC151121	-1.04723	1.85552	-3.97578	0.000560166
SPC24	-1.03053	3.98736	-3.96463	0.00057617
SLC39A12	-1.27467	1.66519	-3.96072	0.000581883
CXCL1	-2.00473	4.26302	-3.9455	0.000604663
ZNF135	-1.02992	4.25087	-3.94463	0.000605988
FHL3	-1.25887	5.05633	-3.92486	0.000636964
EMILIN1	-1.56497	5.01661	-3.90558	0.000668689
ACTRT3	-1.26189	3.65211	-3.89832	0.000681031
TCIRG1	-1.44413	5.06696	-3.89548	0.000685924
LOC400043	-1.17332	4.97027	-3.86709	0.000736752
TNFRSF11B	-2.11642	6.41121	-3.8618	0.00074662
TNFSF13B	-1.11578	6.26824	-3.86126	0.00074763
LMNB1	-1.1221	4.65718	-3.86125	0.000747656
FCGBP	-1.91639	4.847	-3.85444	0.000760566
TK1	-1.22736	3.9314	-3.83812	0.000792439
FAM43A	-1.37591	7.25672	-3.82912	0.000810563
CSF2RB	-1.58395	5.19795	-3.82678	0.000815349
AXIN1	-1.40539	4.34115	-3.82254	0.000824086
TMUB1	-1.36166	4.75503	-3.81651	0.000836651
DNM1	-1.00601	3.72	-3.77185	0.000935896
CCL13	-1.17846	4.05079	-3.76224	0.000958698
LINC01410	-1.12092	2.99367	-3.75996	0.000964194
GAS1RR	-1.28705	3.3878	-3.75296	0.000981269
IGFLR1	-1.59671	4.62863	-3.75139	0.000985132
MARCKSL1	-1.00683	7.3735	-3.74867	0.00099188
LINC01020	-1.02949	2.06721	-3.74304	0.00100596
TMEM63C	-1.44902	4.23348	-3.69414	0.00113687
UNC5B-AS1	-1.64342	6.06724	-3.66566	0.00122067
LOC101927929	-1.41337	4.76504	-3.66304	0.00122867
HMOX1	-1.54476	5.33065	-3.6616	0.0012331
KCNQ2	-1.00825	3.3357	-3.64054	0.0012996
CD38	-1.27323	4.25327	-3.63791	0.00130813
CHRDL2	-1.80155	5.55207	-3.62364	0.0013555
PDE4B	-1.07595	5.89669	-3.60815	0.00140877
FKBPL	-1.20938	3.66903	-3.59683	0.00144903
BEX5	-1.0187	5.39227	-3.56724	0.00155958
C4orf48	-1.41759	5.39514	-3.55964	0.0015893
CHI3L1	-1.72931	4.62567	-3.55733	0.00159845
XCL2	-1.34724	2.58919	-3.55179	0.00162058
SLC5A6	-1.21273	5.3362	-3.54328	0.00165514
FJX1	-1.22553	4.25263	-3.54081	0.00166532
DTX1	-1.01012	5.47642	-3.52715	0.00172264
LYVE1	-1.25021	7.70061	-3.52706	0.00172304
P2RY6	-1.41491	4.36178	-3.51517	0.00177454
VENTX	-1.12047	3.07208	-3.51146	0.00179091
MYH6	-1.10171	12.0667	-3.50838	0.00180459
FAM222A	-1.03039	5.67221	-3.50797	0.00180642
SLC25A25	-1.029	5.50028	-3.49671	0.00185745
CCL18	-2.01921	7.39662	-3.48557	0.00190933
HK3	-1.20111	3.70292	-3.48295	0.00192173
NUP50-AS1	-1.12893	4.61976	-3.48293	0.00192185
IDO1	-1.90842	4.35594	-3.47866	0.0019422
NBL1	-1.41793	5.6725	-3.4707	0.00198079
CCDC172	-1.09043	2.59144	-3.46975	0.00198544
ARHGEF19	-1.27642	3.97065	-3.46084	0.00202955
ZNF674-AS1	-1.21986	3.90332	-3.46053	0.00203111
IL17RB	-1.64639	4.39599	-3.45744	0.00204667
PRAME	-1.28045	3.98048	-3.45711	0.00204836
LPCAT4	-1.00702	5.71826	-3.44948	0.00208726
TRIM47	-1.61598	5.48365	-3.42329	0.00222637
YDJC	-1.25036	4.31088	-3.40545	0.00232626
IL3RA	-1.40666	4.31065	-3.39109	0.00240983
PATL2	-1.30871	4.35795	-3.38369	0.00245402
DHRS7C	-1.91665	6.14459	-3.37398	0.00251324
BDNF	-1.72592	4.63361	-3.36928	0.00254233
BDKRB2	-1.28815	4.03381	-3.36025	0.00259927
LPCAT1	-1.49348	4.92682	-3.33717	0.00275044
BLNK	-1.63721	4.06005	-3.33581	0.00275961
ITGA3	-1.11637	4.80868	-3.33331	0.00277657
HLA-DRB4	-2.0923	3.85901	-3.33316	0.00277755
CCL8	-2.12901	5.1026	-3.3257	0.00282867
NFKBIE	-1.02487	4.86484	-3.32398	0.00284063
TMEM2	-1.24972	5.75782	-3.30743	0.00295781
CPN1	-1.13897	4.87509	-3.30357	0.00298581
TLR1	-1.10277	4.40881	-3.30091	0.00300528
LOC101929529	-1.0577	2.74955	-3.2978	0.00302816
ARNTL2	-1.01581	3.52889	-3.29366	0.00305893
IGSF6	-1.3501	4.11389	-3.28767	0.00310391
ELF3	-1.32005	5.44374	-3.27776	0.00317981
CNN1	-1.26821	9.1396	-3.274	0.0032091
CHGA	-1.36951	3.09723	-3.26712	0.00326327
ZMYND19	-1.14888	5.5012	-3.26432	0.00328558
RAB38	-1.18597	2.13193	-3.2638	0.00328973
ZDHHC23	-1.19275	4.32683	-3.26055	0.00331584
S100A12	-1.33049	5.47757	-3.253	0.00337731
NRTN	-1.52732	4.36726	-3.24428	0.00344968
SLC7A5	-1.39777	5.67786	-3.23523	0.00352631
HOPX	-2.12969	6.66761	-3.22292	0.00363329
EGR3	-1.71546	5.5906	-3.22063	0.00365346
HCP5	-1.04245	4.81175	-3.17864	0.00404436
FIGLA	-1.00737	2.20951	-3.16029	0.00422768
BRE-AS1	-1.98247	4.07673	-3.15467	0.00428532
DAB1-AS1	-1.45312	3.26873	-3.15356	0.00429684
LINC00626	-1.26799	3.22935	-3.14659	0.00436956
CHSY3	-1.28444	4.72869	-3.13686	0.00447318
SLFNL1-AS1	-1.11376	2.99004	-3.11672	0.00469531
SLC52A2	-1.04239	5.49332	-3.1158	0.00470561
GALNT6	-1.159	3.0222	-3.11369	0.0047296
ZFAND2B	-1.17731	5.02282	-3.11293	0.00473821
ZFP57	-1.71767	4.25621	-3.11153	0.00475423
CALML5	-1.13507	4.08065	-3.11147	0.00475489
STEAP1	-1.14911	5.49869	-3.10274	0.00485555
PRMT5-AS1	-1.08294	4.07	-3.10246	0.0048589
LILRB2	-1.06242	4.15346	-3.09871	0.00490276
Dbpht2	-1.29395	2.4319	-3.08212	0.00510163
LINC01268	-1.00598	2.16162	-3.0757	0.00518076
TEX43	-1.5142	3.59471	-3.06526	0.00531174
IFNA4	-1.02244	4.05425	-3.05746	0.00541174
LGALS9	-1.00647	5.52418	-3.03738	0.00567745
COL28A1	-1.0546	4.4881	-3.03558	0.00570189
LINC00658	-1.33291	3.22894	-3.01611	0.00597262
LOC100127972	-1.42724	4.14187	-3.01522	0.00598522
RAB11B-AS1	-1.01396	4.85086	-2.99611	0.00626342
SLC12A8	-1.37719	3.32446	-2.98712	0.00639862
PRDM13	-1.21008	2.5695	-2.9835	0.00645377
PRKAG3	-1.12341	3.84456	-2.98303	0.00646095
INPP5J	-1.08836	5.17253	-2.98266	0.00646666
LINC00242	-1.19128	2.99194	-2.97122	0.00664443
CCDC189	-1.10296	3.8221	-2.95589	0.00688987
LILRB5	-1.07355	4.80226	-2.95498	0.00690466
LINC01019	-1.44951	2.57639	-2.94647	0.00704504
NEIL2	-1.22036	4.87682	-2.94288	0.00710496
SEC14L5	-1.14787	5.75454	-2.93784	0.00719007
HAS2	-1.04548	5.55347	-2.92136	0.00747495
PHYHIP	-1.05649	4.46469	-2.88332	0.00817417
LOC441601	-1.02019	4.38894	-2.8702	0.00842958
SNORA28	-1.12971	4.58045	-2.86356	0.00856167
SYNGR3	-1.17826	3.13152	-2.85232	0.00878975
LOC653602	-1.13596	4.02155	-2.85051	0.00882696
LOC102723526	-1.07142	4.09702	-2.84655	0.00890913
SATB1-AS1	-1.08908	3.39315	-2.84594	0.00892169
LOC729887	-1.32757	4.36199	-2.84293	0.00898473
LOC102723542	-1.16848	4.35985	-2.84047	0.00903634
LOC101929572	-1.29655	2.93149	-2.83082	0.00924216
PLA2G2F	-1.00051	4.18078	-2.82829	0.00929686
GNG13	-1.16006	2.80671	-2.82363	0.00939824
OIP5	-1.27107	3.2366	-2.82179	0.0094386
RPTN	-1.02488	2.86084	-2.81591	0.00956876
CNTNAP1	-1.11994	5.15338	-2.8008	0.00991081
SERPINA5	-1.23853	4.40816	-2.79874	0.00995833
SLC30A10	-1.33284	2.44293	-2.75334	0.0110622
HCK	-1.06266	5.31821	-2.73419	0.0115618
WBSCR27	-1.14925	3.50703	-2.72456	0.0118211
MYO1H	-1.05647	4.23895	-2.71108	0.0121928
LMNTD1	-1.1772	3.67446	-2.70924	0.0122446
TMEM154	-1.10239	3.67023	-2.70652	0.0123211
LPIN3	-1.24546	4.57932	-2.66346	0.0135968
ELANE	-1.3014	3.13927	-2.64731	0.0141067
CDC7	-1.4826	4.5308	-2.63287	0.0145775
TREM1	-1.19986	4.2615	-2.62508	0.0148374
TPX2	-1.29902	4.0229	-2.61985	0.0150145
PTX3	-1.69258	6.39684	-2.6189	0.015047
SCGB1A1	-1.04465	2.46101	-2.61838	0.0150645
FOS	-1.47025	6.92639	-2.61663	0.0151243
SLC2A6	-1.33973	3.59912	-2.61093	0.0153212
ALDH16A1	-1.17802	4.31107	-2.59332	0.0159436
TCTEX1D1	-1.00421	4.5727	-2.58519	0.0162388
BATF2	-1.08394	4.33729	-2.583	0.016319
XAGE2	-1.04733	4.37298	-2.57714	0.016536
LINC01300	-1.35471	2.69405	-2.56439	0.0170176
TUBB4A	-1.31023	3.86201	-2.56388	0.0170368
GNMT	-1.4269	4.48825	-2.56059	0.0171634
CECR6	-1.1034	2.80754	-2.54984	0.0175828
SPP1	-1.33328	7.13375	-2.5495	0.017596
LOC101929757	-1.15936	3.3891	-2.54763	0.0176702
ENPP6	-1.26427	2.37925	-2.54109	0.0179309
TEX29	-1.17302	2.85813	-2.53806	0.0180531
GRPR	-1.19557	4.84082	-2.53693	0.0180989
CAPSL	-1.11508	3.1696	-2.52736	0.0184904
CHRNB4	-1.09004	2.78648	-2.52584	0.0185535
LINC00208	-1.07453	4.16571	-2.51977	0.0188068
SCGB1D2	-1.46419	3.05895	-2.51406	0.0190479
LOC101929717	-1.01811	2.98394	-2.50989	0.0192262
CHEK2	-1.1332	4.25056	-2.5096	0.0192384
LINC00924	-1.07509	4.73924	-2.50827	0.0192957
CD81-AS1	-1.03986	3.43349	-2.50128	0.0195983
FAM83F	-1.02254	4.4221	-2.49977	0.0196646
MIR155	-1.1986	3.20343	-2.49313	0.0199573
LOC727944	-1.05707	2.83625	-2.47715	0.020678
TIGIT	-1.02792	3.2598	-2.46579	0.021205
LOC100507560	-1.06247	2.80319	-2.45112	0.0219042
LINC00485	-1.05952	1.85697	-2.4413	0.0223843
LOC284240	-1.08663	2.8248	-2.4349	0.0227021
ZNRF2P1	-1.28115	3.0538	-2.41712	0.0236069
EXTL1	-1.08828	3.80393	-2.40713	0.0241304
HCRT	-1.32543	3.88989	-2.40091	0.0244613
HPGDS	-1.31057	4.98141	-2.39098	0.0249985
SYNE4	-1.07572	3.72061	-2.38226	0.0254792
EWSAT1	-1.13876	2.99405	-2.3681	0.0262781
GLI1	-1.21027	4.54859	-2.35255	0.0271812
VN1R2	-1.35913	3.54466	-2.34953	0.02736
LDHC	-1.26727	3.63194	-2.33218	0.0284083
CREB3L3	-1.15587	3.10427	-2.31226	0.029657
TMED6	-1.00173	2.75481	-2.28258	0.0316098
FBXO39	-1.16913	3.21465	-2.27191	0.0323406
LINC01197	-1.10609	3.21928	-2.25976	0.0331906
SIPA1	-1.0439	4.49394	-2.24853	0.0339949
POMK	-1.14495	3.85479	-2.23332	0.0351125
C14orf39	-1.00725	2.18154	-2.23289	0.0351446
NAGS	-1.14334	4.08989	-2.22815	0.0354992
PHF2P1	-1.13413	2.85127	-2.21365	0.0366068
LOC105372255	-1.01788	4.44473	-2.19267	0.0382633
CLEC4G	-1.32021	3.71899	-2.18392	0.0389742
LOC100506107	-1.02262	3.18268	-2.16719	0.0403668
LOC339622	-1.11723	2.56686	-2.12736	0.0438647
LOC101928185	-1.08602	3.57363	-2.12399	0.0441726
MELK	-1.08701	3.38698	-2.1223	0.0443275
LINC00645	-1.08817	2.40752	-2.10817	0.0456444
FOSL1	-1.02052	3.57637	-2.10479	0.0459643
SYNPR	-1.06702	3.23492	-2.09434	0.0469677
LINC01553	-1.12937	2.58462	-2.08896	0.047491
ADRA2A	-1.14355	3.51942	-2.07904	0.0484706

## Sheet: Up
UpGenes	logFC	AveExpr	t	P.Value
PIK3R1	2.07239	9.86727	9.38473	1.6742e-09
FOXO3B	1.33307	7.45445	8.38341	1.36477e-08
CPEB4	1.22978	9.3007	8.21637	1.96186e-08
TSC22D3	1.69474	8.32086	8.18976	2.07932e-08
SCN2B	1.33837	5.56772	8.14527	2.29211e-08
MAMDC2	1.48523	7.67179	7.94677	3.55173e-08
IGFBP3	1.28804	9.57589	7.83848	4.52034e-08
NAP1L3	2.60733	6.48618	7.80739	4.8457e-08
RBM20	1.00987	10.0063	7.73811	5.66033e-08
OMD	1.67887	6.95808	7.6387	7.08183e-08
MIR100HG	1.25771	7.36044	7.21367	1.87306e-07
CCNG2	1.26146	6.47253	7.17885	2.03052e-07
LIFR	1.40184	7.72844	6.8894	3.99609e-07
FOXO3	1.06414	9.24799	6.77025	5.29654e-07
BMP2	1.16712	5.81234	6.75159	5.53634e-07
FAM161A	1.28824	4.26888	6.71683	6.01303e-07
LOC101928877	2.0722	3.20097	6.699	6.27373e-07
DDIT4	1.71699	9.23268	6.51357	9.77525e-07
C10orf71-AS1	1.35092	6.61653	6.42756	1.20244e-06
FIBIN	1.34851	7.6742	6.31754	1.56908e-06
EXOG	1.0081	6.539	6.14179	2.40704e-06
MTURN	1.25122	6.0741	6.11605	2.56343e-06
RGCC	1.40966	8.69557	5.97389	3.63375e-06
PRELP	1.29644	7.90513	5.94984	3.8555e-06
ARRDC2	1.5292	6.99421	5.94076	3.94266e-06
PDE7A	1.02998	7.78522	5.91742	4.17629e-06
FRZB	1.18522	6.07616	5.90565	4.29937e-06
USP53	1.08144	7.92987	5.84285	5.02122e-06
RNF125	1.16813	6.4181	5.57345	9.81112e-06
GABRB1	1.08033	5.10384	5.55433	1.02912e-05
RAB11FIP1	1.00163	7.07225	5.51274	1.14193e-05
JAK2	1.07273	7.15965	5.33067	1.80334e-05
SLC16A9	1.6757	5.20307	5.26779	2.11273e-05
TMEM71	1.20549	7.4649	5.24995	2.20988e-05
MUM1L1	1.03629	8.08314	5.22187	2.37204e-05
GLT8D2	1.05856	7.73882	5.16426	2.74339e-05
SLC2A12	1.42595	6.6965	5.13079	2.98555e-05
FAM69C	2.0474	5.75134	5.0936	3.27991e-05
C1QTNF7	1.10994	4.67861	5.0794	3.39996e-05
ABAT	1.15675	7.74613	5.04726	3.68812e-05
RASD1	1.27056	8.66351	5.04459	3.71312e-05
PARM1	1.14257	8.45989	5.00035	4.15344e-05
P2RY13	1.99333	4.22304	4.9373	4.87341e-05
LOC102723722	1.93227	4.03853	4.93211	4.93805e-05
LPP-AS2	1.43	5.42236	4.91468	5.16136e-05
LOC152048	1.27005	5.4412	4.87591	5.69501e-05
ENAM	1.18656	5.13265	4.82754	6.43936e-05
CXCR4	1.13795	5.94565	4.82551	6.47263e-05
CYP4B1	1.92986	7.95696	4.81515	6.64525e-05
KRTAP4-7	1.8833	2.38936	4.79869	6.92906e-05
ZNF208	1.695	5.88617	4.78011	7.26406e-05
LOC101930071	1.80733	4.59767	4.77373	7.38289e-05
FGFBP3	1.12424	4.50634	4.71751	8.51728e-05
PHLDA1	1.38735	6.74333	4.65223	0.000100555
HIST1H2AK	1.00399	5.00646	4.6378	0.000104313
LTBP2	1.47045	8.06601	4.63089	0.000106164
UPK3B	1.48812	3.54659	4.62268	0.000108405
BMP4	1.94232	4.04658	4.53755	0.00013462
COL8A1	1.11892	6.61821	4.52616	0.000138578
LOC102724951	1.3003	6.83004	4.50181	0.000147434
ACE2	1.20874	7.17217	4.48616	0.000153425
A2M-AS1	1.14089	6.54695	4.4841	0.000154229
MAP2	1.01238	5.71618	4.44051	0.00017232
TNNT1	1.10296	7.29658	4.43045	0.000176786
CYP46A1	1.04594	6.12916	4.40336	0.000189396
LOC100507557	1.13273	5.60253	4.38006	0.000200954
CTGF	1.93133	8.66436	4.37466	0.000203732
LOC101927143	1.52258	4.63792	4.36445	0.000209092
HIF3A	1.02595	6.00741	4.33492	0.000225391
VNN1	1.33374	3.87135	4.32494	0.000231182
FKBP5	1.44779	10.3657	4.30918	0.000240634
COPS7B	1.07488	4.46697	4.30117	0.000245577
THAP3	1.05622	4.27113	4.25907	0.000273304
RASL11B	1.63066	5.58335	4.20151	0.000316301
ENPP7	1.47574	3.2058	4.18084	0.000333333
LNX1	1.00872	6.79874	4.15083	0.000359692
HOGA1	1.21238	7.3538	4.11191	0.000396983
KLF8	1.26697	3.62351	4.10017	0.000408972
IQUB	1.23975	3.62678	4.08643	0.000423449
ABCG2	1.58844	5.52458	4.06539	0.00044662
ALDH1L1-AS2	1.02522	5.77371	4.05969	0.000453109
EXOC3-AS1	1.17956	4.41749	4.05471	0.000458853
ACSM3	1.41427	3.84721	4.04669	0.000468251
OGDHL	2.05548	3.96913	4.03782	0.000478885
GADD45G	1.15757	6.4856	4.03213	0.000485824
ZBTB16	1.32923	9.45674	3.99338	0.000535821
ZNF189	1.06548	9.18017	3.96945	0.000569193
SLC26A9	1.23516	7.18198	3.89712	0.000683096
ADM	1.28615	7.64567	3.89697	0.000683351
SFRP4	1.11292	5.44869	3.89423	0.000688085
KRTAP4-4	1.63604	3.17891	3.83441	0.000799852
ARRDC3	1.00157	7.1884	3.78826	0.000898141
GAS5-AS1	1.08875	4.01772	3.7879	0.000898953
EMILIN3	1.01641	6.51399	3.77417	0.000930455
NPPA	2.3631	9.83384	3.7704	0.0009393
LENG9	1.36745	4.44924	3.75209	0.00098342
HPR	1.04392	8.38368	3.74864	0.000991942
CDHR1	1.1141	3.20337	3.74715	0.000995653
LOC400692	1.78694	3.53152	3.72927	0.00104125
GPR82	1.21046	3.35282	3.72883	0.0010424
LOC102724788	1.2186	5.95067	3.72133	0.00106214
DDC	1.19671	3.01895	3.71531	0.00107824
LRRC17	1.35476	6.07298	3.71476	0.00107975
FAM212B-AS1	1.76139	4.85376	3.71038	0.00109163
CALR3	1.63529	2.84299	3.6461	0.00128171
H2AFB1	1.1063	3.64908	3.64225	0.00129408
INSL4	1.38758	3.96308	3.63029	0.00133323
IP6K3	1.23055	8.3232	3.61523	0.00138416
TAAR8	1.67254	4.11854	3.60106	0.00143385
LOC100507443	1.15125	3.70115	3.58298	0.00149979
C9orf62	1.44429	3.03248	3.58292	0.0015
STAM-AS1	1.25108	2.73791	3.56581	0.00156513
ANKRD1	1.41116	8.75498	3.56333	0.00157481
SLC5A11	1.14203	3.35147	3.55717	0.00159909
LINC01428	1.30566	2.87616	3.52828	0.00171783
CSF2	1.11503	4.28905	3.49508	0.00186497
LOC101926943	1.00729	4.15343	3.46577	0.00200504
NCF1C	1.50013	3.21332	3.46211	0.00202322
GRASP	1.34748	5.69216	3.43322	0.00217262
LRFN1	1.11231	3.95258	3.4286	0.00219746
HBA2	2.2654	10.4791	3.42783	0.0022016
LOC101927824	1.27541	4.378	3.42703	0.00220598
APOA1	1.65562	6.87405	3.39986	0.00235846
BCDIN3D-AS1	1.05791	4.28989	3.39903	0.00236325
HBB	2.16766	10.1932	3.37443	0.00251043
GRIK4	1.21492	3.6737	3.36246	0.00258523
LOC101929047	1.06115	3.81722	3.36082	0.00259564
NPPB	3.25993	8.89712	3.34904	0.00267167
MFAP4	1.3881	6.57074	3.34649	0.00268841
NEU4	1.11021	4.94949	3.31905	0.00287504
ERICH3-AS1	1.20153	2.5703	3.29021	0.00308474
ZNF137P	1.09985	4.61085	3.28848	0.00309784
LOC100506922	1.36173	5.14338	3.27197	0.00322497
GAS2L2	1.34055	3.5561	3.26569	0.00327468
C11orf65	1.42112	2.62221	3.25698	0.00334482
FBXW8	1.34423	3.79925	3.25615	0.00335159
BANCR	2.36888	7.31686	3.2487	0.00341279
LOC101559451	1.65606	3.27603	3.22517	0.0036135
RNF217-AS1	1.22895	2.78985	3.21034	0.00374575
LOC101929694	1.00614	4.34035	3.21021	0.00374698
SERPINB9P1	1.29816	4.42826	3.20542	0.0037907
DIO3OS	1.08102	3.56391	3.20422	0.00380176
SSC5D	1.23559	5.7498	3.19434	0.00389379
ASTN1	1.12045	3.76677	3.18484	0.00398421
MRGPRX4	1.03259	3.86489	3.18334	0.00399868
ASPN	1.06233	9.02984	3.16958	0.00413392
FAM201A	1.2533	2.61646	3.15577	0.00427398
ABHD17C	1.22435	5.20108	3.14921	0.0043421
ADIG	1.10263	3.53635	3.14181	0.00442026
FNDC1	1.36423	6.17549	3.13031	0.00454428
C9orf163	1.01032	4.9095	3.11858	0.00467435
APCS	1.32175	4.9415	3.09672	0.00492622
TRPM2-AS	1.28188	3.06719	3.09375	0.00496144
VAC14-AS1	1.23322	3.39149	3.07984	0.00512963
FAM132A	1.1169	5.13686	3.0654	0.00531001
CXCR2	1.10308	4.40738	3.05737	0.00541295
LOC101928100	1.23591	3.65441	3.05661	0.00542276
PTGDR2	1.01928	4.92502	3.03873	0.00565922
LINC00893	1.21631	3.79201	3.03723	0.00567947
TEX101	1.1145	3.74902	3.02408	0.0058604
LINC01492	1.51957	2.18725	3.02373	0.00586516
NCKAP5	1.49862	3.76114	3.01818	0.00594331
LOC105370832	1.28792	2.17646	3.00797	0.00608934
CCDC184	1.03363	3.56381	3.00595	0.00611863
LOC283861	1.17794	4.79234	3.00236	0.00617111
LOC101927526	1.24151	2.65768	2.98536	0.00642539
SLC2A4	1.19119	5.33011	2.97635	0.00656401
LOC105379499	1.34772	4.6181	2.96177	0.00679473
LOC107985971	1.29151	4.36569	2.94653	0.00704406
C10orf71	1.00303	7.7076	2.93655	0.00721193
ANKZF1	1.18695	5.20645	2.93192	0.0072911
LOC101927766	1.4156	3.97468	2.91896	0.00751727
LINC00889	1.17973	2.54869	2.91434	0.00759952
TIMP4	1.25108	7.9852	2.9138	0.00760933
C7orf61	1.10187	4.75647	2.90111	0.00783974
VRTN	1.0127	3.67646	2.89056	0.00803664
C5orf46	1.34373	6.48552	2.88595	0.00812396
HIST1H3B	1.4649	2.956	2.87467	0.00834165
SYT8	1.25022	3.56362	2.87101	0.0084135
TMEM27	1.04076	5.00429	2.86249	0.00858312
ST8SIA2	1.26513	4.25319	2.85555	0.00872351
LOC102723927	1.22074	2.51239	2.84799	0.00887911
SHISA3	1.13572	7.72893	2.83723	0.00910509
TMEM175	1.30289	5.23796	2.83218	0.00921294
DSC1	1.00125	6.08965	2.82383	0.00939394
ZNF501	1.20572	4.47592	2.82149	0.00944521
EFNB1	1.30445	4.47454	2.80692	0.00977101
USP2-AS1	1.22363	4.52745	2.79539	0.0100363
PCDH19	1.2106	4.27806	2.78158	0.0103629
WDR83	1.25943	4.60324	2.78068	0.0103844
LOC101930026	1.02348	5.64652	2.67832	0.0131431
LOC100506679	1.37477	3.52841	2.67627	0.013205
CCL3L3	1.21534	4.19776	2.67335	0.0132934
LOC100133131	1.19505	3.28845	2.66605	0.0135168
LINC00615	1.04441	2.464	2.66499	0.0135496
PALM3	1.03502	3.50728	2.66463	0.0135606
SHCBP1L	1.01426	3.68295	2.65139	0.0139763
SNORD116-21	1.12213	3.93899	2.64826	0.0140761
TAF1A-AS1	1.35263	3.54178	2.64216	0.0142729
PIWIL4	1.07661	3.86516	2.64142	0.0142969
PPFIA4	1.04284	4.54293	2.62939	0.014693
LOC101928317	1.39368	3.8814	2.62256	0.0149226
OR7A17	1.22804	2.69649	2.61722	0.0151043
P3H2	1.28104	3.84155	2.61574	0.0151551
C14orf132	1.05332	4.84313	2.61151	0.0153008
FAM95A	1.16769	2.42808	2.60795	0.0154247
SMNP	1.18716	3.50701	2.60594	0.0154952
FAM169B	1.17405	3.37676	2.59919	0.0157335
SLITRK4	1.00196	3.51535	2.59363	0.0159323
SCGN	1.28349	4.45242	2.5771	0.0165375
LOC105378732	1.06292	1.90073	2.57535	0.016603
NPAP1	1.25217	3.48719	2.56289	0.0170748
ALLC	1.17476	3.87069	2.55388	0.0174242
LOC105378311	1.09883	2.69154	2.55262	0.0174733
LINC00943	1.06025	4.3968	2.54618	0.0177275
NAALADL2	1.24467	2.58212	2.53678	0.0181049
KRTAP5-2	1.05672	3.33875	2.53401	0.0182177
LOC100132731	1.0408	2.71989	2.52908	0.0184194
NKG7	1.15613	3.18454	2.50663	0.0193661
FGF14-IT1	1.1172	2.7996	2.50227	0.0195552
TMEM132C	1.35959	4.95756	2.49718	0.0197779
LINC00163	1.02827	3.87158	2.47252	0.0208913
KCNS1	1.11866	4.76319	2.46863	0.0210722
LINC01619	1.11832	2.15563	2.46692	0.0211522
BBOX1	1.1782	2.83818	2.46636	0.0211783
LOC283922	1.06575	3.37785	2.46635	0.021179
DLGAP1-AS3	1.09912	3.29519	2.45327	0.0218003
TSPAN8	1.29402	3.63473	2.45135	0.0218933
FUT5	1.11068	5.85835	2.44828	0.022042
LOC101928917	1.19579	3.77623	2.44559	0.0221733
SEC14L1P1	1.14707	3.35812	2.44091	0.0224031
GLDC	1.07371	3.75835	2.43847	0.022524
LOC101928668	1.11792	3.59663	2.41726	0.0236
LOC100506123	1.12802	3.69729	2.40962	0.0239988
LOC101928510	1.1352	2.05305	2.40665	0.0241558
PPM1E	1.07874	4.07418	2.40543	0.0242201
ANKRD30B	1.00299	2.71389	2.39666	0.0246898
LOC101927018	1.0696	3.40186	2.39513	0.0247726
CHAF1B	1.10982	3.77115	2.39263	0.0249085
CFAP54	1.11949	3.03097	2.38203	0.0254921
SPINK5	1.17352	4.66483	2.37727	0.0257579
ZNF571-AS1	1.09035	3.28733	2.37354	0.0259686
TAS2R5	1.08251	3.41921	2.36632	0.0263797
LOC101930303	1.03962	4.53115	2.34303	0.0277485
MARC1	1.28523	4.54717	2.33314	0.0283493
LOC100996583	1.14979	3.4514	2.32021	0.0291523
LOC401585	1.04871	3.20702	2.31866	0.0292505
WASIR2	1.04189	3.18589	2.31845	0.0292633
CEP192	1.27937	6.09539	2.30216	0.0303084
LIPI	1.01641	2.77071	2.29079	0.0310586
CD1C	1.00811	3.79426	2.26135	0.0330785
DAPK1-IT1	1.0981	3.21349	2.24121	0.0345286
ZNF80	1.26632	2.52806	2.22029	0.0360954
LOC105370622	1.00798	3.51101	2.18828	0.0386188
MSTN	1.23184	1.97675	2.18667	0.0387495
COMP	1.07183	4.22191	2.18661	0.0387546
EPN2-AS1	1.02529	3.75154	2.18056	0.039251
RNF182	1.24082	2.70657	2.1509	0.0417655
LINC00167	1.01309	3.03092	2.13568	0.0431117
LOC101927391	1.12511	2.30939	2.11428	0.0450705
TNNI1	1.69317	5.73514	2.07203	0.0491736
CCDC144CP	1.08147	2.74394	2.07101	0.0492766
L3MBTL4-AS1	1.13658	3.08742	2.06978	0.0494009

## Sheet: Down
DownGenes	logFC	AveExpr	t	P.Value
CCL2	-5.65385	7.69584	-12.6868	3.91682e-12
CD14	-2.74501	7.80093	-11.324	4.11171e-11
SLCO5A1	-2.00399	6.99187	-10.8532	9.70627e-11
CCL11	-2.64445	6.81217	-10.3933	2.30223e-10
CCR1	-1.71324	6.01892	-9.77783	7.61114e-10
LDHA	-1.09748	12.0474	-9.36929	1.72754e-09
ADRB1	-1.49253	8.13083	-8.85321	5.01663e-09
S1PR3	-1.55531	7.93921	-8.77606	5.90089e-09
SEMA4B	-1.55944	6.89996	-8.60685	8.44815e-09
FCER1G	-1.57771	7.52686	-8.54177	9.70803e-09
KCNJ8	-1.00722	9.57154	-8.50133	1.05868e-08
PLAU	-1.85559	6.28011	-8.18149	2.11729e-08
FAM167B	-2.6742	4.95694	-8.08645	2.60834e-08
OSMR	-1.15842	7.49842	-7.92433	3.73325e-08
CDCA2	-1.57141	6.77171	-7.77895	5.16445e-08
PLSCR1	-1.16712	7.83958	-7.65271	6.86114e-08
FCGR1B	-2.91876	5.2017	-7.55264	8.60675e-08
IL18BP	-1.0406	5.1534	-7.48721	9.98896e-08
STAT3	-1.17877	9.35695	-7.26856	1.64977e-07
MIR8085	-1.69843	6.26398	-7.26204	1.6748e-07
B3GNT7	-1.27194	5.33097	-7.0396	2.80855e-07
PLA2G2A	-3.88514	8.90821	-6.91896	3.72731e-07
SERPINA3	-3.20848	7.86982	-6.91669	3.74726e-07
C11orf96	-1.80573	8.46768	-6.88802	4.00906e-07
MID1IP1	-1.45613	7.39176	-6.70821	6.13762e-07
IFI30	-1.40499	7.79979	-6.67359	6.66515e-07
ETNPPL	-2.62747	7.53253	-6.64586	7.12097e-07
CMPK2	-1.14985	7.91753	-6.61516	7.6627e-07
PLP2	-1.19012	9.01425	-6.58195	8.29658e-07
FPR1	-1.49714	5.77044	-6.56036	8.73703e-07
TM4SF1	-1.05549	9.03025	-6.32285	1.54899e-06
ADAMTS9	-1.55921	5.92117	-6.2111	2.03246e-06
UCP2	-1.05574	7.03299	-6.20845	2.04563e-06
SAT1	-1.01541	10.0265	-6.17644	2.21174e-06
RARRES1	-3.81805	6.45621	-6.17138	2.23922e-06
PNP	-1.47367	6.57515	-6.14417	2.39309e-06
NR4A1	-1.52529	6.26569	-6.14157	2.40831e-06
ATP1B3	-1.34633	7.70467	-6.1415	2.40873e-06
ADAP2	-1.01507	5.7102	-6.0936	2.70825e-06
CHAC2	-1.18345	6.1423	-6.00149	3.39517e-06
GAS2L3	-1.09105	4.7775	-5.78959	5.72918e-06
MICALL1	-1.19502	5.86537	-5.76105	6.14959e-06
LY96	-1.37802	7.15982	-5.75699	6.21185e-06
RDH10	-1.13044	6.18738	-5.75255	6.28066e-06
CDKN3	-1.23381	6.19042	-5.70195	7.12209e-06
PTGIS	-1.05571	7.31269	-5.66546	7.79919e-06
VMP1	-2.77065	5.36451	-5.66497	7.80868e-06
ABRA	-1.87123	8.91135	-5.65908	7.92422e-06
CTSC	-1.38712	6.75606	-5.65293	8.04639e-06
SELE	-2.74041	4.59467	-5.65093	8.08669e-06
MARCH11	-1.54105	5.94884	-5.62783	8.56588e-06
FCGR1CP	-2.75001	4.25192	-5.62172	8.69746e-06
ADAMTS1	-1.34182	8.13251	-5.59361	9.3295e-06
S100A9	-1.84695	6.67172	-5.54459	1.05448e-05
WFDC1	-1.90378	5.52361	-5.53083	1.0914e-05
C4B_2	-1.10922	7.45036	-5.48577	1.2217e-05
LOC285556	-4.38232	5.58682	-5.45405	1.3228e-05
SOCS3	-1.645	5.88148	-5.44834	1.34186e-05
RRAD	-1.87488	8.71059	-5.39575	1.53117e-05
EMP3	-1.04784	8.34868	-5.38217	1.58433e-05
LOC101926921	-1.04316	7.68223	-5.34817	1.72568e-05
KCNIP2	-1.61295	7.46777	-5.32281	1.83936e-05
ARL4A	-1.37173	6.80534	-5.2969	1.96333e-05
SMTNL2	-1.67051	6.03317	-5.28377	2.02933e-05
P2RY2	-1.95234	5.3132	-5.25824	2.16418e-05
UGCG	-1.08066	7.9812	-5.22369	2.36121e-05
ISG20	-1.70232	3.99371	-5.21701	2.40131e-05
FAM179A	-1.58763	7.54831	-5.21016	2.4432e-05
LDLR	-1.33468	5.59163	-5.16497	2.73847e-05
FCN3	-1.63741	8.24471	-5.12955	2.99488e-05
LRRN4CL	-1.32093	6.48097	-5.08048	3.3906e-05
ANGPT2	-1.35733	5.27693	-5.06224	3.55081e-05
NGFR	-1.90858	4.31934	-5.06026	3.56867e-05
RNASE2	-1.3557	5.41484	-5.03092	3.84392e-05
SLC22A4	-2.1262	5.34033	-5.03086	3.84452e-05
GBAP1	-1.28452	4.61774	-5.03039	3.8491e-05
TFPI2	-1.71777	4.11136	-5.0168	3.98388e-05
S100A11	-1.06741	8.86461	-5.00314	4.12423e-05
BATF3	-1.03509	5.75867	-4.96963	4.48984e-05
IL6	-2.37782	5.22562	-4.96899	4.49706e-05
APLNR	-1.35292	6.20361	-4.91558	5.14957e-05
NAMPT	-1.02282	9.53968	-4.90655	5.26893e-05
MOG	-1.43171	5.21315	-4.88578	5.55412e-05
F13A1	-1.62547	9.20489	-4.88208	5.60655e-05
AQP3	-1.21529	6.45469	-4.88087	5.62374e-05
ASRGL1	-1.4549	5.94916	-4.87945	5.64412e-05
JUNB	-1.44989	7.59554	-4.87042	5.77498e-05
CD248	-1.06218	7.11887	-4.82842	6.42504e-05
TIMP1	-1.32734	10.2778	-4.81063	6.72195e-05
NR4A2	-2.14792	5.16607	-4.76877	7.47646e-05
BHLHE40	-1.46143	7.49473	-4.74533	7.93547e-05
LOC100505501	-1.7177	3.07554	-4.71342	8.6063e-05
C5AR1	-1.39527	5.57481	-4.71225	8.63184e-05
PLK1	-1.43804	4.19886	-4.69299	9.06514e-05
IL4R	-1.3498	6.00986	-4.68357	9.28491e-05
PPAN-P2RY11	-1.14054	4.14105	-4.68239	9.31289e-05
CA14	-1.437	6.10417	-4.67638	9.45644e-05
SLC2A3	-1.15733	5.9228	-4.64267	0.000103031
LTF	-2.11672	4.16168	-4.63955	0.000103851
IGFBP4	-1.16979	8.45327	-4.63418	0.00010528
MRGPRF	-1.327	5.74982	-4.58931	0.00011801
GNA15	-1.58718	4.79434	-4.57877	0.000121218
NR4A3	-2.33948	6.33186	-4.57616	0.000122026
TNFAIP6	-1.29203	6.58006	-4.57147	0.00012349
CREM	-1.14395	7.71013	-4.55388	0.000129142
CXCL14	-1.81387	4.1237	-4.54691	0.000131453
FCGR2A	-1.19697	5.81398	-4.50115	0.000147682
RAMP3	-1.03771	7.28944	-4.47119	0.00015938
G0S2	-1.07617	8.76495	-4.43401	0.000175189
AIF1	-1.39145	6.02114	-4.41623	0.000183294
CD209	-1.16131	5.43041	-4.41541	0.000183679
LSAMP	-1.44789	4.04931	-4.41528	0.000183738
CCL19	-1.90594	4.69354	-4.41501	0.000183867
LIF	-1.41322	4.65088	-4.40171	0.000190191
CXCL10	-2.53645	4.78189	-4.38984	0.000196017
CR1L	-1.17655	3.23705	-4.3861	0.000197895
PTGIR	-1.22652	4.22957	-4.37631	0.000202881
AQP4	-1.83285	4.89095	-4.37582	0.000203132
HAS1	-2.02274	3.39203	-4.36992	0.000206203
THBS2	-1.22617	8.08756	-4.35807	0.000212513
SEMA3A	-1.02906	3.48481	-4.3536	0.00021494
CXCL2	-1.41965	6.16407	-4.33694	0.00022424
S100A8	-1.77795	7.50617	-4.32352	0.000232019
GFPT2	-1.25552	6.53709	-4.31953	0.000234386
LCP1	-1.04519	7.21759	-4.27634	0.000261573
TEAD4	-1.26261	5.09113	-4.27353	0.000263445
NRARP	-1.04079	6.52333	-4.27108	0.000265092
GPAT2	-1.0274	6.3809	-4.26961	0.000266085
C1orf105	-1.2959	7.85483	-4.26464	0.000269461
LOC101926951	-1.77681	4.26602	-4.24626	0.000282339
S100A3	-1.82496	4.24121	-4.23718	0.000288927
FAM43B	-1.78571	4.86092	-4.22335	0.000299249
C3	-1.16383	9.58682	-4.21438	0.000306136
NCF4	-1.06509	4.85984	-4.20441	0.000313982
CORO1A	-1.91581	4.30672	-4.18106	0.00033315
PRKCD	-1.25502	5.13548	-4.17462	0.000338633
ALDH1A3	-1.45323	4.75725	-4.13637	0.000373124
PLK2	-1.04516	7.93437	-4.13546	0.000373982
PDZD7	-1.13854	4.12716	-4.11655	0.000392348
LOC105370962	-1.46582	3.49145	-4.07777	0.000432835
TLR6	-1.23302	3.6836	-4.07035	0.000441042
CYP1B1	-1.36099	8.42095	-4.0165	0.000505408
SIK1	-1.37041	6.95466	-4.00736	0.000517224
MGST1	-1.29044	7.34016	-3.99368	0.000535406
LOC151121	-1.04723	1.85552	-3.97578	0.000560166
SPC24	-1.03053	3.98736	-3.96463	0.00057617
SLC39A12	-1.27467	1.66519	-3.96072	0.000581883
CXCL1	-2.00473	4.26302	-3.9455	0.000604663
ZNF135	-1.02992	4.25087	-3.94463	0.000605988
FHL3	-1.25887	5.05633	-3.92486	0.000636964
EMILIN1	-1.56497	5.01661	-3.90558	0.000668689
ACTRT3	-1.26189	3.65211	-3.89832	0.000681031
TCIRG1	-1.44413	5.06696	-3.89548	0.000685924
LOC400043	-1.17332	4.97027	-3.86709	0.000736752
TNFRSF11B	-2.11642	6.41121	-3.8618	0.00074662
TNFSF13B	-1.11578	6.26824	-3.86126	0.00074763
LMNB1	-1.1221	4.65718	-3.86125	0.000747656
FCGBP	-1.91639	4.847	-3.85444	0.000760566
TK1	-1.22736	3.9314	-3.83812	0.000792439
FAM43A	-1.37591	7.25672	-3.82912	0.000810563
CSF2RB	-1.58395	5.19795	-3.82678	0.000815349
AXIN1	-1.40539	4.34115	-3.82254	0.000824086
TMUB1	-1.36166	4.75503	-3.81651	0.000836651
DNM1	-1.00601	3.72	-3.77185	0.000935896
CCL13	-1.17846	4.05079	-3.76224	0.000958698
LINC01410	-1.12092	2.99367	-3.75996	0.000964194
GAS1RR	-1.28705	3.3878	-3.75296	0.000981269
IGFLR1	-1.59671	4.62863	-3.75139	0.000985132
MARCKSL1	-1.00683	7.3735	-3.74867	0.00099188
LINC01020	-1.02949	2.06721	-3.74304	0.00100596
TMEM63C	-1.44902	4.23348	-3.69414	0.00113687
UNC5B-AS1	-1.64342	6.06724	-3.66566	0.00122067
LOC101927929	-1.41337	4.76504	-3.66304	0.00122867
HMOX1	-1.54476	5.33065	-3.6616	0.0012331
KCNQ2	-1.00825	3.3357	-3.64054	0.0012996
CD38	-1.27323	4.25327	-3.63791	0.00130813
CHRDL2	-1.80155	5.55207	-3.62364	0.0013555
PDE4B	-1.07595	5.89669	-3.60815	0.00140877
FKBPL	-1.20938	3.66903	-3.59683	0.00144903
BEX5	-1.0187	5.39227	-3.56724	0.00155958
C4orf48	-1.41759	5.39514	-3.55964	0.0015893
CHI3L1	-1.72931	4.62567	-3.55733	0.00159845
XCL2	-1.34724	2.58919	-3.55179	0.00162058
SLC5A6	-1.21273	5.3362	-3.54328	0.00165514
FJX1	-1.22553	4.25263	-3.54081	0.00166532
DTX1	-1.01012	5.47642	-3.52715	0.00172264
LYVE1	-1.25021	7.70061	-3.52706	0.00172304
P2RY6	-1.41491	4.36178	-3.51517	0.00177454
VENTX	-1.12047	3.07208	-3.51146	0.00179091
MYH6	-1.10171	12.0667	-3.50838	0.00180459
FAM222A	-1.03039	5.67221	-3.50797	0.00180642
SLC25A25	-1.029	5.50028	-3.49671	0.00185745
CCL18	-2.01921	7.39662	-3.48557	0.00190933
HK3	-1.20111	3.70292	-3.48295	0.00192173
NUP50-AS1	-1.12893	4.61976	-3.48293	0.00192185
IDO1	-1.90842	4.35594	-3.47866	0.0019422
NBL1	-1.41793	5.6725	-3.4707	0.00198079
CCDC172	-1.09043	2.59144	-3.46975	0.00198544
ARHGEF19	-1.27642	3.97065	-3.46084	0.00202955
ZNF674-AS1	-1.21986	3.90332	-3.46053	0.00203111
IL17RB	-1.64639	4.39599	-3.45744	0.00204667
PRAME	-1.28045	3.98048	-3.45711	0.00204836
LPCAT4	-1.00702	5.71826	-3.44948	0.00208726
TRIM47	-1.61598	5.48365	-3.42329	0.00222637
YDJC	-1.25036	4.31088	-3.40545	0.00232626
IL3RA	-1.40666	4.31065	-3.39109	0.00240983
PATL2	-1.30871	4.35795	-3.38369	0.00245402
DHRS7C	-1.91665	6.14459	-3.37398	0.00251324
BDNF	-1.72592	4.63361	-3.36928	0.00254233
BDKRB2	-1.28815	4.03381	-3.36025	0.00259927
LPCAT1	-1.49348	4.92682	-3.33717	0.00275044
BLNK	-1.63721	4.06005	-3.33581	0.00275961
ITGA3	-1.11637	4.80868	-3.33331	0.00277657
HLA-DRB4	-2.0923	3.85901	-3.33316	0.00277755
CCL8	-2.12901	5.1026	-3.3257	0.00282867
NFKBIE	-1.02487	4.86484	-3.32398	0.00284063
TMEM2	-1.24972	5.75782	-3.30743	0.00295781
CPN1	-1.13897	4.87509	-3.30357	0.00298581
TLR1	-1.10277	4.40881	-3.30091	0.00300528
LOC101929529	-1.0577	2.74955	-3.2978	0.00302816
ARNTL2	-1.01581	3.52889	-3.29366	0.00305893
IGSF6	-1.3501	4.11389	-3.28767	0.00310391
ELF3	-1.32005	5.44374	-3.27776	0.00317981
CNN1	-1.26821	9.1396	-3.274	0.0032091
CHGA	-1.36951	3.09723	-3.26712	0.00326327
ZMYND19	-1.14888	5.5012	-3.26432	0.00328558
RAB38	-1.18597	2.13193	-3.2638	0.00328973
ZDHHC23	-1.19275	4.32683	-3.26055	0.00331584
S100A12	-1.33049	5.47757	-3.253	0.00337731
NRTN	-1.52732	4.36726	-3.24428	0.00344968
SLC7A5	-1.39777	5.67786	-3.23523	0.00352631
HOPX	-2.12969	6.66761	-3.22292	0.00363329
EGR3	-1.71546	5.5906	-3.22063	0.00365346
HCP5	-1.04245	4.81175	-3.17864	0.00404436
FIGLA	-1.00737	2.20951	-3.16029	0.00422768
BRE-AS1	-1.98247	4.07673	-3.15467	0.00428532
DAB1-AS1	-1.45312	3.26873	-3.15356	0.00429684
LINC00626	-1.26799	3.22935	-3.14659	0.00436956
CHSY3	-1.28444	4.72869	-3.13686	0.00447318
SLFNL1-AS1	-1.11376	2.99004	-3.11672	0.00469531
SLC52A2	-1.04239	5.49332	-3.1158	0.00470561
GALNT6	-1.159	3.0222	-3.11369	0.0047296
ZFAND2B	-1.17731	5.02282	-3.11293	0.00473821
ZFP57	-1.71767	4.25621	-3.11153	0.00475423
CALML5	-1.13507	4.08065	-3.11147	0.00475489
STEAP1	-1.14911	5.49869	-3.10274	0.00485555
PRMT5-AS1	-1.08294	4.07	-3.10246	0.0048589
LILRB2	-1.06242	4.15346	-3.09871	0.00490276
Dbpht2	-1.29395	2.4319	-3.08212	0.00510163
LINC01268	-1.00598	2.16162	-3.0757	0.00518076
TEX43	-1.5142	3.59471	-3.06526	0.00531174
IFNA4	-1.02244	4.05425	-3.05746	0.00541174
LGALS9	-1.00647	5.52418	-3.03738	0.00567745
COL28A1	-1.0546	4.4881	-3.03558	0.00570189
LINC00658	-1.33291	3.22894	-3.01611	0.00597262
LOC100127972	-1.42724	4.14187	-3.01522	0.00598522
RAB11B-AS1	-1.01396	4.85086	-2.99611	0.00626342
SLC12A8	-1.37719	3.32446	-2.98712	0.00639862
PRDM13	-1.21008	2.5695	-2.9835	0.00645377
PRKAG3	-1.12341	3.84456	-2.98303	0.00646095
INPP5J	-1.08836	5.17253	-2.98266	0.00646666
LINC00242	-1.19128	2.99194	-2.97122	0.00664443
CCDC189	-1.10296	3.8221	-2.95589	0.00688987
LILRB5	-1.07355	4.80226	-2.95498	0.00690466
LINC01019	-1.44951	2.57639	-2.94647	0.00704504
NEIL2	-1.22036	4.87682	-2.94288	0.00710496
SEC14L5	-1.14787	5.75454	-2.93784	0.00719007
HAS2	-1.04548	5.55347	-2.92136	0.00747495
PHYHIP	-1.05649	4.46469	-2.88332	0.00817417
LOC441601	-1.02019	4.38894	-2.8702	0.00842958
SNORA28	-1.12971	4.58045	-2.86356	0.00856167
SYNGR3	-1.17826	3.13152	-2.85232	0.00878975
LOC653602	-1.13596	4.02155	-2.85051	0.00882696
LOC102723526	-1.07142	4.09702	-2.84655	0.00890913
SATB1-AS1	-1.08908	3.39315	-2.84594	0.00892169
LOC729887	-1.32757	4.36199	-2.84293	0.00898473
LOC102723542	-1.16848	4.35985	-2.84047	0.00903634
LOC101929572	-1.29655	2.93149	-2.83082	0.00924216
PLA2G2F	-1.00051	4.18078	-2.82829	0.00929686
GNG13	-1.16006	2.80671	-2.82363	0.00939824
OIP5	-1.27107	3.2366	-2.82179	0.0094386
RPTN	-1.02488	2.86084	-2.81591	0.00956876
CNTNAP1	-1.11994	5.15338	-2.8008	0.00991081
SERPINA5	-1.23853	4.40816	-2.79874	0.00995833
SLC30A10	-1.33284	2.44293	-2.75334	0.0110622
HCK	-1.06266	5.31821	-2.73419	0.0115618
WBSCR27	-1.14925	3.50703	-2.72456	0.0118211
MYO1H	-1.05647	4.23895	-2.71108	0.0121928
LMNTD1	-1.1772	3.67446	-2.70924	0.0122446
TMEM154	-1.10239	3.67023	-2.70652	0.0123211
LPIN3	-1.24546	4.57932	-2.66346	0.0135968
ELANE	-1.3014	3.13927	-2.64731	0.0141067
CDC7	-1.4826	4.5308	-2.63287	0.0145775
TREM1	-1.19986	4.2615	-2.62508	0.0148374
TPX2	-1.29902	4.0229	-2.61985	0.0150145
PTX3	-1.69258	6.39684	-2.6189	0.015047
SCGB1A1	-1.04465	2.46101	-2.61838	0.0150645
FOS	-1.47025	6.92639	-2.61663	0.0151243
SLC2A6	-1.33973	3.59912	-2.61093	0.0153212
ALDH16A1	-1.17802	4.31107	-2.59332	0.0159436
TCTEX1D1	-1.00421	4.5727	-2.58519	0.0162388
BATF2	-1.08394	4.33729	-2.583	0.016319
XAGE2	-1.04733	4.37298	-2.57714	0.016536
LINC01300	-1.35471	2.69405	-2.56439	0.0170176
TUBB4A	-1.31023	3.86201	-2.56388	0.0170368
GNMT	-1.4269	4.48825	-2.56059	0.0171634
CECR6	-1.1034	2.80754	-2.54984	0.0175828
SPP1	-1.33328	7.13375	-2.5495	0.017596
LOC101929757	-1.15936	3.3891	-2.54763	0.0176702
ENPP6	-1.26427	2.37925	-2.54109	0.0179309
TEX29	-1.17302	2.85813	-2.53806	0.0180531
GRPR	-1.19557	4.84082	-2.53693	0.0180989
CAPSL	-1.11508	3.1696	-2.52736	0.0184904
CHRNB4	-1.09004	2.78648	-2.52584	0.0185535
LINC00208	-1.07453	4.16571	-2.51977	0.0188068
SCGB1D2	-1.46419	3.05895	-2.51406	0.0190479
LOC101929717	-1.01811	2.98394	-2.50989	0.0192262
CHEK2	-1.1332	4.25056	-2.5096	0.0192384
LINC00924	-1.07509	4.73924	-2.50827	0.0192957
CD81-AS1	-1.03986	3.43349	-2.50128	0.0195983
FAM83F	-1.02254	4.4221	-2.49977	0.0196646
MIR155	-1.1986	3.20343	-2.49313	0.0199573
LOC727944	-1.05707	2.83625	-2.47715	0.020678
TIGIT	-1.02792	3.2598	-2.46579	0.021205
LOC100507560	-1.06247	2.80319	-2.45112	0.0219042
LINC00485	-1.05952	1.85697	-2.4413	0.0223843
LOC284240	-1.08663	2.8248	-2.4349	0.0227021
ZNRF2P1	-1.28115	3.0538	-2.41712	0.0236069
EXTL1	-1.08828	3.80393	-2.40713	0.0241304
HCRT	-1.32543	3.88989	-2.40091	0.0244613
HPGDS	-1.31057	4.98141	-2.39098	0.0249985
SYNE4	-1.07572	3.72061	-2.38226	0.0254792
EWSAT1	-1.13876	2.99405	-2.3681	0.0262781
GLI1	-1.21027	4.54859	-2.35255	0.0271812
VN1R2	-1.35913	3.54466	-2.34953	0.02736
LDHC	-1.26727	3.63194	-2.33218	0.0284083
CREB3L3	-1.15587	3.10427	-2.31226	0.029657
TMED6	-1.00173	2.75481	-2.28258	0.0316098
FBXO39	-1.16913	3.21465	-2.27191	0.0323406
LINC01197	-1.10609	3.21928	-2.25976	0.0331906
SIPA1	-1.0439	4.49394	-2.24853	0.0339949
POMK	-1.14495	3.85479	-2.23332	0.0351125
C14orf39	-1.00725	2.18154	-2.23289	0.0351446
NAGS	-1.14334	4.08989	-2.22815	0.0354992
PHF2P1	-1.13413	2.85127	-2.21365	0.0366068
LOC105372255	-1.01788	4.44473	-2.19267	0.0382633
CLEC4G	-1.32021	3.71899	-2.18392	0.0389742
LOC100506107	-1.02262	3.18268	-2.16719	0.0403668
LOC339622	-1.11723	2.56686	-2.12736	0.0438647
LOC101928185	-1.08602	3.57363	-2.12399	0.0441726
MELK	-1.08701	3.38698	-2.1223	0.0443275
LINC00645	-1.08817	2.40752	-2.10817	0.0456444
FOSL1	-1.02052	3.57637	-2.10479	0.0459643
SYNPR	-1.06702	3.23492	-2.09434	0.0469677
LINC01553	-1.12937	2.58462	-2.08896	0.047491
ADRA2A	-1.14355	3.51942	-2.07904	0.0484706
