# Supplementary material for: Identification of Crucial Genes and Pathways in Human Arrhythmogenic Right Ventricular Cardiomyopathy by Coexpression Analysis
Source: Front Physiol. 2018 Dec 6;9:1778. doi: 10.3389/fphys.2018.01778 (PMC6291487; doi:10.3389/fphys.2018.01778)
Supplement: TABLE S3 — Result_MST of GSNCA. [file Table_3.XLSX]

## Sheet: 三、Result_MST of GSNCA
	PATH	WW_pvalue	KS_pvalue	MD_pvalue	RKS_pvalue	RMD_pvalue	F_pvalue	GSNCA_pvalue	genes	count
1	KEGG_CYTOKINE_CYTOKINE_RECEPTOR_INTERACTION	0.000999001	0.000999001	0.000999001	0.0919081	0.134865	0.004995	0.020979	CCL2, CCL11, OSMR, LIFR, BMP2, NGFR, IL6, CXCR4, LIF, CXCL2, TNFRSF11B, XCL2, CSF2, IL17RB, IL3RA, IFNA4, CCL3L3	17
2	KEGG_CHEMOKINE_SIGNALING_PATHWAY	0.000999001	0.000999001	0.000999001	0.025974	0.033966	0.000999001	0.000999001	CCL2, CCL11, PIK3R1, STAT3, FOXO3, JAK2, CXCR4, CXCL2, XCL2, CCL3L3	10
3	KEGG_NEUROACTIVE_LIGAND_RECEPTOR_INTERACTION	0.000999001	0.000999001	0.000999001	0.985015	0.961039	0.000999001	0.03996	ADRB1, S1PR3, FPR1, GABRB1, P2RY2, P2RY13, APLNR, C5AR1, PTGIR, BDKRB2, GRPR, CHRNB4	12
4	KEGG_JAK_STAT_SIGNALING_PATHWAY	0.000999001	0.000999001	0.000999001	0.00699301	0.003996	0.000999001	0.00699301	PIK3R1, OSMR, STAT3, LIFR, SOCS3, JAK2, IL6, LIF, CSF2, IL3RA, IFNA4	11
5	KEGG_PATHWAYS_IN_CANCER	0.000999001	0.000999001	0.000999001	0.855145	0.677323	0.000999001	0.148851	PIK3R1, STAT3, BMP2, IL6, BMP4, ZBTB16, AXIN1, ITGA3, FOS, GLI1	10
